# Supplementary material for: Partial Disassembly of the Nuclear Pore Complex Proteins during Semi-Closed Mitosis in Dictyostelium discoideum
Source: Cells. 2022 Jan 25;11(3):407. doi: 10.3390/cells11030407 (PMC8834467; doi:10.3390/cells11030407)
Supplement: Supplementary file 1 [file cells-11-00407-s001.zip]

Archive with 10 entries (10 files):
- Figure S1.tif
- Figure S2.tif
- Figure S3.tif
- Figure S4.tif
- Video S1 StackNup133.avi
- Video S2 StackNup53.avi
- Video S3 StackNup210.avi
- Video S4 StackTPR.avi
- Video S5Nup62_Substack (63-131)_Cropped_2.avi
- Video S6Nup 210 Substack (36-104)_cropped_2.avi
